# Supplementary material for: Autophagy Impairment in Retinal Ganglion Cells Following Hypoglycemia in Mice
Source: Cells. 2025 Nov 12;14(22):1774. doi: 10.3390/cells14221774 (PMC12651049; doi:10.3390/cells14221774)
Supplement: Supplementary file 1 [file cells-14-01774-s001.zip]

Archive with 2 entries (2 files):
- cells-3896685 - 3rd proofreading-figure S1.pdf
- cells-3896685-supplementary (1).pdf
